# Supplementary material for: The Infectious Dose Shapes Vibrio cholerae Within-Host Dynamics
Source: mSystems. 2021 Dec 7;6(6):e00659-21. doi: 10.1128/mSystems.00659-21 (PMC8651084; doi:10.1128/mSystems.00659-21)
Supplement: TABLE S1 [file msystems.00659-21-st001.xlsx]

## Sheet: Sheet1
Custom Sequencing Primer	ACGCTCTTCCGATCTTGTAAAACGACGGCCAGT
Forward Index 1	CAAGCAGAAGACGGCATACGAGATCACGTGATGTGACTGGAGTTCAGACGTGTGCTCTTCCGATCTTGTCTCATGAGCGGATACA
Forward Index 2	CAAGCAGAAGACGGCATACGAGATGCACATCGGTGACTGGAGTTCAGACGTGTGCTCTTCCGATCTTGTCTCATGAGCGGATACA
Forward Index 3	CAAGCAGAAGACGGCATACGAGATGTGCCTAAGTGACTGGAGTTCAGACGTGTGCTCTTCCGATCTTGTCTCATGAGCGGATACA
Forward Index 4	CAAGCAGAAGACGGCATACGAGATACTGGTCAGTGACTGGAGTTCAGACGTGTGCTCTTCCGATCTTGTCTCATGAGCGGATACA
Forward Index 4	CAAGCAGAAGACGGCATACGAGATGACACTGTGTGACTGGAGTTCAGACGTGTGCTCTTCCGATCTTGTCTCATGAGCGGATACA
Forward Index 6	CAAGCAGAAGACGGCATACGAGATACATTGGCGTGACTGGAGTTCAGACGTGTGCTCTTCCGATCTTGTCTCATGAGCGGATACA
Forward Index 7	CAAGCAGAAGACGGCATACGAGATCAGATCTGGTGACTGGAGTTCAGACGTGTGCTCTTCCGATCTTGTCTCATGAGCGGATACA
Forward Index 8	CAAGCAGAAGACGGCATACGAGATCGTCAAGTGTGACTGGAGTTCAGACGTGTGCTCTTCCGATCTTGTCTCATGAGCGGATACA
Forward Index 9	CAAGCAGAAGACGGCATACGAGATAGCTGATCGTGACTGGAGTTCAGACGTGTGCTCTTCCGATCTTGTCTCATGAGCGGATACA
Forward Index 10	CAAGCAGAAGACGGCATACGAGATCTAAGCTAGTGACTGGAGTTCAGACGTGTGCTCTTCCGATCTTGTCTCATGAGCGGATACA
Forward Index 11	CAAGCAGAAGACGGCATACGAGATTAGTAGCCGTGACTGGAGTTCAGACGTGTGCTCTTCCGATCTTGTCTCATGAGCGGATACA
Forward Index 12	CAAGCAGAAGACGGCATACGAGATCGTACAAGGTGACTGGAGTTCAGACGTGTGCTCTTCCGATCTTGTCTCATGAGCGGATACA
Forward Index 13	CAAGCAGAAGACGGCATACGAGATGCTTGACTGTGACTGGAGTTCAGACGTGTGCTCTTCCGATCTTGTCTCATGAGCGGATACA
Forward Index 14	CAAGCAGAAGACGGCATACGAGATTCGGAACTGTGACTGGAGTTCAGACGTGTGCTCTTCCGATCTTGTCTCATGAGCGGATACA
Forward Index 15	CAAGCAGAAGACGGCATACGAGATCGTGACATGTGACTGGAGTTCAGACGTGTGCTCTTCCGATCTTGTCTCATGAGCGGATACA
Forward Index 16	CAAGCAGAAGACGGCATACGAGATTTGGACGGGTGACTGGAGTTCAGACGTGTGCTCTTCCGATCTTGTCTCATGAGCGGATACA
Forward Index 17	CAAGCAGAAGACGGCATACGAGATTAGCGGACGTGACTGGAGTTCAGACGTGTGCTCTTCCGATCTTGTCTCATGAGCGGATACA
Forward Index 18	CAAGCAGAAGACGGCATACGAGATGGTTTCACGTGACTGGAGTTCAGACGTGTGCTCTTCCGATCTTGTCTCATGAGCGGATACA
Forward Index 19	CAAGCAGAAGACGGCATACGAGATTTGGCCACGTGACTGGAGTTCAGACGTGTGCTCTTCCGATCTTGTCTCATGAGCGGATACA
Forward Index 20	CAAGCAGAAGACGGCATACGAGATTGCGAAACGTGACTGGAGTTCAGACGTGTGCTCTTCCGATCTTGTCTCATGAGCGGATACA
Forward Index 21	CAAGCAGAAGACGGCATACGAGATTACGTACGGTGACTGGAGTTCAGACGTGTGCTCTTCCGATCTTGTCTCATGAGCGGATACA
Forward Index 22	CAAGCAGAAGACGGCATACGAGATGTCCACTCGTGACTGGAGTTCAGACGTGTGCTCTTCCGATCTTGTCTCATGAGCGGATACA
Forward Index 23	CAAGCAGAAGACGGCATACGAGATCGATCAGTGTGACTGGAGTTCAGACGTGTGCTCTTCCGATCTTGTCTCATGAGCGGATACA
Forward Index 24	CAAGCAGAAGACGGCATACGAGATCCAGGAATGTGACTGGAGTTCAGACGTGTGCTCTTCCGATCTTGTCTCATGAGCGGATACA
Reverse Index 1	AATGATAC2:C25CGGCGACCACCGAGATCTACACATTACTCGTACACGACGCTCTTCCGATCTTGTAAAACGACGGCCAGT
Reverse Index 2	AATGATACGGCGACCACCGAGATCTACACTCCGGAGATACACGACGCTCTTCCGATCTTGTAAAACGACGGCCAGT
Reverse Index 3	AATGATACGGCGACCACCGAGATCTACACCGCTCATTTACACGACGCTCTTCCGATCTTGTAAAACGACGGCCAGT
Reverse Index 4	AATGATACGGCGACCACCGAGATCTACACGAGATTCCTACACGACGCTCTTCCGATCTTGTAAAACGACGGCCAGT
Reverse Index 4	AATGATACGGCGACCACCGAGATCTACACATTCAGAATACACGACGCTCTTCCGATCTTGTAAAACGACGGCCAGT
Reverse Index 6	AATGATACGGCGACCACCGAGATCTACACGAATTCGTTACACGACGCTCTTCCGATCTTGTAAAACGACGGCCAGT
Reverse Index 7	AATGATACGGCGACCACCGAGATCTACACCTGAAGCTTACACGACGCTCTTCCGATCTTGTAAAACGACGGCCAGT
Reverse Index 8	AATGATACGGCGACCACCGAGATCTACACTAATGCGCTACACGACGCTCTTCCGATCTTGTAAAACGACGGCCAGT
Reverse Index 9	AATGATACGGCGACCACCGAGATCTACACCGGCTATGTACACGACGCTCTTCCGATCTTGTAAAACGACGGCCAGT
Reverse Index 10	AATGATACGGCGACCACCGAGATCTACACTCCGCGAATACACGACGCTCTTCCGATCTTGTAAAACGACGGCCAGT
Reverse Index 11	AATGATACGGCGACCACCGAGATCTACACTCTCGCGCTACACGACGCTCTTCCGATCTTGTAAAACGACGGCCAGT
Reverse Index 12	AATGATACGGCGACCACCGAGATCTACACAGCGATAGTACACGACGCTCTTCCGATCTTGTAAAACGACGGCCAGT
Reverse Index 13	AATGATACGGCGACCACCGAGATCTACACAGGCTATATACACGACGCTCTTCCGATCTTGTAAAACGACGGCCAGT
Reverse Index 14	AATGATACGGCGACCACCGAGATCTACACGCCTCTATTACACGACGCTCTTCCGATCTTGTAAAACGACGGCCAGT
Reverse Index 15	AATGATACGGCGACCACCGAGATCTACACAGGATAGGTACACGACGCTCTTCCGATCTTGTAAAACGACGGCCAGT
Reverse Index 16	AATGATACGGCGACCACCGAGATCTACACTCAGAGCCTACACGACGCTCTTCCGATCTTGTAAAACGACGGCCAGT
Reverse Index 17	AATGATACGGCGACCACCGAGATCTACACCTTCGCCTTACACGACGCTCTTCCGATCTTGTAAAACGACGGCCAGT
Reverse Index 18	AATGATACGGCGACCACCGAGATCTACACTAAGATTATACACGACGCTCTTCCGATCTTGTAAAACGACGGCCAGT
Reverse Index 19	AATGATACGGCGACCACCGAGATCTACACACGTCCTGTACACGACGCTCTTCCGATCTTGTAAAACGACGGCCAGT
Reverse Index 20	AATGATACGGCGACCACCGAGATCTACACGTCAGTACTACACGACGCTCTTCCGATCTTGTAAAACGACGGCCAGT
Reverse Index 21	AATGATACGGCGACCACCGAGATCTACACCTCGAAGTTACACGACGCTCTTCCGATCTTGTAAAACGACGGCCAGT
Reverse Index 22	AATGATACGGCGACCACCGAGATCTACACTCATGAGCTACACGACGCTCTTCCGATCTTGTAAAACGACGGCCAGT
Reverse Index 23	AATGATACGGCGACCACCGAGATCTACACGGCAATTCTACACGACGCTCTTCCGATCTTGTAAAACGACGGCCAGT
Reverse Index 24	AATGATACGGCGACCACCGAGATCTACACGACGATTCTACACGACGCTCTTCCGATCTTGTAAAACGACGGCCAGT
